# Supplementary material for: Food Limitation but Not Enhanced Rates of Ejaculate Production Imposes Reproductive and Survival Costs to Male Crickets
Source: Cells. 2021 Jun 15;10(6):1498. doi: 10.3390/cells10061498 (PMC8232169; doi:10.3390/cells10061498)
Supplement: Supplementary file 1 [file cells-10-01498-s001.zip]

Archive with 2 entries (2 files):
- McMahon et al. 2021 Supplementary 1-3_track changes.pdf
- McMahon et al. 2021_Raw data _Supplementary 4.xlsx
