# Supplementary material for: Food Limitation but Not Enhanced Rates of Ejaculate Production Imposes Reproductive and Survival Costs to Male Crickets
Source: Cells. 2021 Jun 15;10(6):1498. doi: 10.3390/cells10061498 (PMC8232169; doi:10.3390/cells10061498)
Supplement: Supplementary file 1 [file cells-10-01498-s001.zip › McMahon et al. 2021_Raw data _Supplementary 4.xlsx]

## Sheet: SAOIRSE ALL DATA- used
FOOD TREATMENT	SPERMTF MANIPULATION	Treatments	Individual ID	mating background	Mass1(g) before food treat	Mass 2 (g) after food treat	Mass 3 (g) after sperm manip	body mass difference (1-3)	M alive at sperm count	M has sprmt for count y/n	N sperm alive	tot N sperm counted	prop live sperm cells	% sperm ALIVE	Daily spermt removed	N sprmtph removed/N times checked	N DAYS ALIVE from moult	Spermatophore removal Day 1-7	DAY 1 Morn	DAY 1 Eve	DAY 2 Morn	DAY 2Eve	DAY 3 Morn	DAY 3 Eve	Day 4 Morn	Day 4 Eve	Day 5 Morn	Day 5 Eve	Day 6 Morn	Day 6 Eve	Day 7 Morn	Day 7 Eve
LOW FED	MANIPULATED	LF-M	PM1	pm	0.832	0.631			N						0.857143	0.428571	14		1	0	1	0	1	0	0	0	1	0	1	0	0	1
LOW FED	CONTROL	LF-C	PM10	pm	1.005	0.716			N								14
HIGH FED	MANIPULATED	HF-M	PM12	pm	1.011	0.836	0.752	0.259	Y	Y	161	300	0.536667	53.6667	0.857143	0.428571	94		1	0	0	1	1	0	0	1	1	0	1	0	1	0
LOW FED	MANIPULATED	LF-M	PM13	pm	0.937	0.771	0.677	0.26	Y	Y	186	300	0.62	62	1	0.5	27		1	0	0	0	1	0	1	0	1	0	1	0	1	1
HIGH FED	CONTROL	HF-C	PM14	pm	1.145	0.942	0.886	0.259	Y	Y	182	300	0.606667	60.6667			72
HIGH FED	MANIPULATED	HF-M	PM15	pm	0.619	0.51	0.464	0.155	Y	Y	190	300	0.633333	63.3333	1.85714	0.928571	42		1	1	1	1	1	1	1	1	1	1	1	1	0	1
LOW FED	CONTROL	LF-C	PM16	pm	0.747	0.592			Y	Y	155	300	0.516667	51.6667			27
LOW FED	CONTROL	LF-C	PM18	pm	0.599	0.473			N								14
LOW FED	MANIPULATED	LF-M	PM19	pm	0.834	0.716	0.687	0.147	Y	Y	171	300	0.57	57	0.714286	0.357143	28		0	0	0	1	1	0	0	0	1	0	1	0	1	0
HIGH FED	MANIPULATED	HF-M	PM2	pm	0.684	0.527			N						0.857143	0.428571	15		1	0	1	0	1	0	0	0	1	1	0	0	0	1
HIGH FED	CONTROL	HF-C	PM21	pm	0.516	0.541	0.513	0.003	Y	Y	150	300	0.5	50			31
LOW FED	CONTROL	LF-C	PM22	pm	0.72	0.609	0.549	0.171	Y	Y	125	300	0.416667	41.6667			31
LOW FED	MANIPULATED	LF-M	PM23	pm	0.858	0.644	0.642	0.216	Y	Y	212	300	0.706667	70.6667	0.857143	0.428571	24		1	0	0	1	1	0	0	1	0	0	1	0	1	0
LOW FED	MANIPULATED	LF-M	PM24	pm	1.183	0.948	0.869	0.314	Y	Y	39	61	0.639344	63.9344	1	0.5	36		0	0	1	1	1	0	1	1	0	0	1	0	1	0
LOW FED	MANIPULATED	LF-M	PM25	pm	0.558	0.476			N						0.8	0.4	14		1	0	1	0	1	0	1	0	0	0
HIGH FED	MANIPULATED	HF-M	PM26	pm	0.653	0.745	0.683	-0.03	Y	Y	222	300	0.74	74	0.714286	0.357143	69		1	0	0	0	1	0	1	0	0	0	0	0	1	1
HIGH FED	MANIPULATED	HF-M	PM27	pm	0.75	0.723	0.632	0.118	Y	Y	207	300	0.69	69	1.14286	0.571429	40		1	1	1	1	1	1	0	0	1	0	0	0	0	1
HIGH FED	CONTROL	HF-C	PM28	pm	0.619	0.521	0.49	0.129	Y	Y	196	300	0.653333	65.3333
HIGH FED	MANIPULATED	HF-M	PM3	pm	0.757	0.663	0.599	0.158	Y	Y	0	300	0	0	0.857143	0.428571	66		1	1	0	1	1	0	0	0	1	0	1	1	0	0
LOW FED	MANIPULATED	LF-M	PM30	pm	0.677	0.577	0.589	0.088	Y	Y	161	300	0.536667	53.6667	1.14286	0.571429	31		1	0	0	0	1	0	1	0	1	1	1	0	1	1
LOW FED	MANIPULATED	LF-M	PM31	pm	0.805	0.701	0.684	0.121	Y	Y	137	300	0.456667	45.6667	1.14286	0.571429	24		0	1	0	1	1	0	1	0	1	1	1	0	1	0
HIGH FED	CONTROL	HF-C	PM32	pm	0.618	0.53	0.513	0.105	Y	Y	237	300	0.79	79			62
HIGH FED	MANIPULATED	HF-M	PM33	pm	0.761	0.73	0.69	0.071	Y	Y	165	300	0.55	55	1	0.5	40		1	1	0	1	0	0	1	1	1	0	1	0	1	0
LOW FED	MANIPULATED	LF-M	PM34	pm	0.769	0.613	0.575	0.194	Y	Y	128	300	0.426667	42.6667	1	0.5	66		1	1	1	1	0	0	0	1	1	0	1	0	1	0
HIGH FED	CONTROL	HF-C	PM35	pm	0.746	0.7	0.612	0.134	Y	Y	252	300	0.84	84			64
HIGH FED	MANIPULATED	HF-M	PM36	pm	0.822	0.68	0.644	0.178	Y	Y	279	300	0.93	93	0.571429	0.285714	34		1	0	0	1	0	0	0	0	1	0	1	1	0	0
HIGH FED	CONTROL	HF-C	PM37	pm	0.865	0.72	0.717	0.148	Y	Y	264	300	0.88	88			66
HIGH FED	CONTROL	HF-C	PM38	pm	0.688	0.559	0.562	0.126	N								19
HIGH FED	MANIPULATED	HF-M	PM39	pm	0.816	0.787	0.72	0.096	Y	Y	158	300	0.526667	52.6667	1	0.5	75		1	0	1	0	1	0	1	0	0	1	1	0	0	1
HIGH FED	CONTROL	HF-C	PM4	pm	0.836	0.675	0.665	0.171	Y	Y	244	300	0.813333	81.3333			64
HIGH FED	CONTROL	HF-C	PM40	pm	0.787	0.705	0.704	0.083	Y	Y	227	300	0.756667	75.6667			78
HIGH FED	MANIPULATED	HF-M	PM41	pm	0.989	0.848	0.876	0.113	Y	N					0	0	49		0	0	0	0	0	0	0	0	0	0	0	0	0	0
LOW FED	MANIPULATED	LF-M	PM42	pm	0.796	0.58			N						1.5	0.75	18		1	1	1	1	1	0	1	1
HIGH FED	CONTROL	HF-C	PM43	pm	1.033	0.816	0.769	0.264	Y	Y	149	300	0.496667	49.6667			66
LOW FED	CONTROL	LF-C	PM44	pm	0.968	0.788			N								18
LOW FED	CONTROL	LF-C	PM45	pm	0.864	0.581			N								16
LOW FED	MANIPULATED	LF-M	PM46	pm	0.768	0.546	0.561	0.207	Y	Y	261	300	0.87	87	1.14286	0.571429	27		0	0	1	1	1	0	0	1	1	1	1	1	0	0
LOW FED	CONTROL	LF-C	PM47	pm	0.832	0.639	0.575	0.257	Y	Y	296	300	0.986667	98.6667			28
HIGH FED	CONTROL	HF-C	PM48	pm	0.87	0.746	0.725	0.145	Y	Y	201	300	0.67	67			42
HIGH FED	CONTROL	HF-C	PM49	pm	0.722	0.744	0.774	-0.052	Y	Y	2	14	0.142857	14.2857
HIGH FED	MANIPULATED	HF-M	PM49	pm	0.787	0.779	0.698	0.089	Y	Y	182	300	0.606667	60.6667	1.14286	0.571429	34		1	1	1	1	1	0	0	1	1	0	1	1	0	0
LOW FED	CONTROL	LF-C	PM5	pm	1.096	0.831	0.815	0.281	Y	Y	21	300	0.07	7			28
HIGH FED	CONTROL	HF-C	PM50	pm	0.738	0.705	0.671	0.067	Y	N							34
LOW FED	CONTROL	LF-C	PM50	pm	0.746	0.618	0.574	0.172	Y	Y	0	300	0	0			36
LOW FED	CONTROL	LF-C	PM51	pm	0.732	0.536	0.507	0.225	Y	Y	140	300	0.466667	46.6667			31
LOW FED	MANIPULATED	LF-M	PM52	pm	0.617	0.47			N						1	0.5	15		1	0	1	0	1	1	1	0	0	0
HIGH FED	MANIPULATED	HF-M	PM53	pm	0.743	0.766	0.865	-0.122	Y	Y	202	300	0.673333	67.3333	1.23077	0.615385	91		1	1	1	0	1	0	1	0	1		1	0	1	1
HIGH FED	CONTROL	HF-C	PM54	pm	0.848	0.744	0.682	0.166	Y	Y	190	300	0.633333	63.3333			40
HIGH FED	CONTROL	HF-C	PM55	pm	0.678	0.57	0.554	0.124	Y	Y	15	62	0.241935	24.1935			26
HIGH FED	MANIPULATED	HF-M	PM56	pm	0.796	0.708	0.737	0.059	Y	Y	144	300	0.48	48	1.28571	0.642857	36		1	0	1	1	1	0	0	1	1	1	1	0	1	1
HIGH FED	CONTROL	HF-C	PM57	pm	0.793	0.679	0.578	0.215	Y	Y	165	300	0.55	55			34
LOW FED	MANIPULATED	LF-M	PM58	pm	0.677	0.504	0.539	0.138	Y	Y	228	300	0.76	76	1.14286	0.571429	26		1	0	1	1	1	1	0	1	1	0	1	0	1	0
LOW FED	CONTROL		PM59	pm	0.659												10
HIGH FED	CONTROL	HF-C	PM6	pm	0.812	0.646	0.655	0.157	Y	Y	185	300	0.616667	61.6667
LOW FED	MANIPULATED	LF-M	PM60	pm	0.783	0.604	0.574	0.209	Y	Y	236	300	0.786667	78.6667	1.42857	0.714286	27		1	1	0	1	1	1	1	1	1	0	1	0	1	1
LOW FED	CONTROL	LF-C	PM61	pm	0.607	0.5	0.553	0.054	Y	Y	205	300	0.683333	68.3333			27
LOW FED	CONTROL		PM63	pm	0.638												12
LOW FED	MANIPULATED	LF-M	PM64	pm	0.837	0.647	0.693	0.144	Y	Y	74	164	0.45122	45.122	1.28571	0.642857	28		1	1	1	1	1	0	1	1	1	0	1	0	1	0
LOW FED	CONTROL	LF-C	PM67	pm	0.68	0.571			N								18
HIGH FED	CONTROL	HF-C	PM7	pm	0.844	0.687	0.697	0.147	Y	Y	209	300	0.696667	69.6667			64
LOW FED	MANIPULATED	LF-M	PM8	pm	0.814	0.735	0.766	0.048	Y	Y	188	300	0.626667	62.6667	0.571429	0.285714	31		0	0	0	0	1	0	0	0	1	0	0	1	0	1
LOW FED	CONTROL	LF-C	PM9	pm	0.905	0.741	0.714	0.191	Y	Y	5	300	0.0166667	1.66667			31
LOW FED	CONTROL	LF-C	PP1	pp	0.651	0.515			Y	Y	35	300	0.116667	11.6667			22
HIGH FED	MANIPULATED	HF-M	PP10	pp	0.712	0.626	0.626	0.086	Y	Y	243	300	0.81	81	0.857143	0.428571	77		0	1	0	0	1	0	1	0	1	0	1	0	0	1
LOW FED	MANIPULATED	LF-M	PP11	pp	1.102	0.914	0.91	0.192	Y	Y	188	300	0.626667	62.6667	0.857143	0.428571	22		0	0	0	1	1	0	0	1	1	0	1	0	1	0
HIGH FED	MANIPULATED	HF-M	PP12	pp	0.965	0.848	0.802	0.163	Y	Y	150	300	0.5	50	0.714286	0.357143	64		0	0	1	1	0	0	1	0	0	0	1	0	1	0
HIGH FED	MANIPULATED	HF-M	PP13	pp	1.212	1.068	0.962	0.25	Y	N					0.714286	0.357143	36		1	1	0	1	1	0	0	1	0	0	0	0	1	0
HIGH FED	MANIPULATED	HF-M	PP14	pp	1.37	1.227	1.112	0.258	Y	Y	224	300	0.746667	74.6667	0.923077	0.461538	49		0	1	1	0	1	1	1	0	1		0	0	0	0
HIGH FED	MANIPULATED	HF-M	PP15	pp	0.818	0.908	0.764	0.054	Y	Y	245	300	0.816667	81.6667	1	0.5	34		0	1	0	1	1	0	0	1	1	0	0	1	1	0
HIGH FED	MANIPULATED	HF-M	PP16	pp	0.82	0.73	0.589	0.231	Y	Y	162	300	0.54	54	1.42857	0.714286	85		1	1	1	1	1	1	1	0	1	0	1	0	0	1
LOW FED	MANIPULATED	LF-M	PP17	pp	0.9	0.779	0.779	0.121	Y	Y	125	300	0.416667	41.6667	1.14286	0.571429	26		1	0	0	1	1	0	1	0	1	1	1	1	0	1
HIGH FED	MANIPULATED	HF-M	PP18	pp	0.844	0.739	0.681	0.163	Y	Y	211	300	0.703333	70.3333	0.857143	0.428571	66		0	1	0	1	0	0	1	0	1	0	1	0	1	0
LOW FED	CONTROL	LF-C	PP19	pp	0.844	0.71	0.665	0.179	Y	Y	43	53	0.811321	81.1321			26
HIGH FED	CONTROL	HF-C	PP2	pp	0.925	0.923	0.827	0.098	Y	Y	245	300	0.816667	81.6667			31
LOW FED	CONTROL	LF-C	PP20	pp	0.906	0.725			N								20
LOW FED	CONTROL	LF-C	PP21	pp	0.955	0.849	0.765	0.19	Y	Y	220	300	0.733333	73.3333			33
LOW FED	MANIPULATED	LF-M	PP22	pp	0.763	0.605			N						1.16667	0.583333	19		0	0	1	0	1	1	1	0	1		1	0	0
LOW FED	CONTROL		PP23	pp	0.88												10
HIGH FED	CONTROL	HF-C	PP24	pp	0.859	0.823	0.877	-0.018	Y	Y	128	300	0.426667	42.6667			85
HIGH FED	CONTROL	HF-C	PP25	pp	0.931	0.922	0.851	0.08	Y	Y	271	300	0.903333	90.3333			71
LOW FED	MANIPULATED	LF-M	PP26	pp	0.842	0.742	0.66	0.182	Y	Y	152	300	0.506667	50.6667	1.07692	0.538462	33		1	1	1	0	1	0	1	0	1		0	0	1	1
HIGH FED	CONTROL	HF-C	PP27	pp	0.897	0.907	0.911	-0.014	Y	Y	196	300	0.653333	65.3333			64
LOW FED	CONTROL	LF-C	PP28	pp	1.036	0.824	0.736	0.3	Y	Y	264	300	0.88	88			22
HIGH FED	CONTROL	HF-C	PP29	pp	0.942	0.822	0.716	0.226	Y	Y	254	300	0.846667	84.6667			36
LOW FED	CONTROL	LF-C	PP3	pp	0.653	0.568			N								20
HIGH FED	CONTROL	HF-C	PP30	pp	0.806	0.804	0.806	0	Y	Y	205	300	0.683333	68.3333			55
HIGH FED	MANIPULATED	HF-M	PP31	pp	0.611	0.536	0.505	0.106	N						1	0.5	19		0	0	1	1	0	0	1	1	1	0	1	0	1	0
HIGH FED	MANIPULATED	HF-M	PP32	pp	0.739	0.689	0.601	0.138	Y	N					1.23077	0.615385			0	1	1	0	1	1	1	0	1		1	0	0	1
LOW FED	CONTROL	LF-C	PP33	pp	0.86	0.735	0.663	0.197	Y	Y	128	300	0.426667	42.6667			22
LOW FED	MANIPULATED	LF-M	PP34	pp	0.665	0.525			N						0.75	0.375	16		1	0	0	1	1	0	0	1
LOW FED	MANIPULATED	LF-M	PP35	pp	0.771	0.664	0.657	0.114	Y	Y	179	300	0.596667	59.6667	0.857143	0.428571	26		0	0	0	1	1	1	0	0	1	0	1	1	0	0
LOW FED	MANIPULATED	LF-M	PP36	pp	0.686	0.622	0.512	0.174	Y	N					0.923077	0.461538	22		0	1	0	0	1	0	1	0	1		0	1	1	0
HIGH FED	MANIPULATED	HF-M	PP37	pp	1.047	0.98	0.918	0.129	Y	Y	161	300	0.536667	53.6667	0.857143	0.428571	64		1	0	0	1	1	1	0	0	1	0	1	1	0	0
LOW FED	CONTROL	LF-C	PP38	pp	0.532	0.489			N								15
LOW FED	CONTROL	LF-C	PP39	pp	0.819	0.698			N								20
HIGH FED	MANIPULATED	HF-M	PP4	pp	0.999	0.86	0.87	0.129	Y	Y	246	300	0.82	82	1.14286	0.571429	40		1	0	1	0	1	1	1	0	0	1	1	0	0	1
HIGH FED	MANIPULATED	HF-M	PP40	pp	0.722	0.662	0.693	0.029	Y	N					0.923077	0.461538	21		0	0	1	0	1	0	1	0	1		1	0	1	0
HIGH FED	MANIPULATED	HF-M	PP41	pp	0.77	0.711	0.658	0.112	Y	Y	183	300	0.61	61	1.14286	0.571429	36		0	1	1	0	1	1	1	0	1	0	1	1	0	0
LOW FED	CONTROL	LF-C	PP42	pp	0.999	0.816	0.655	0.344	Y	Y	205	300	0.683333	68.3333			22
HIGH FED	MANIPULATED	HF-M	PP43	pp	0.82	0.676	0.603	0.217	Y	Y	231	300	0.77	77	1.23077	0.615385	49		1	0	1	1	1	0	1	0	1		1	0	1	1
HIGH FED	CONTROL	HF-C	PP44	pp	0.834	0.72	0.79	0.044	Y	Y	166	300	0.553333	55.3333			99
HIGH FED	CONTROL	HF-C	PP45	pp	0.789	0.727	0.655	0.134	Y	Y	182	300	0.606667	60.6667			104
LOW FED	MANIPULATED	LF-M	PP46	pp	0.693	0.615			N						1.38462	0.692308	20		0	1	1	1	1	1	1	0	1		1	0	1	0
LOW FED	CONTROL	LF-C	PP47	pp	0.727	0.537	0.544	0.183	Y	Y	189	300	0.63	63			26
LOW FED	CONTROL	LF-C	PP5	pp	0.812	0.61			N								20
LOW FED	MANIPULATED	LF-M	PP6	pp	0.845	0.632			N						0.8	0.4	20		1	0	1	0	1	0	1	0	0	0
LOW FED	CONTROL	LF-C	PP7	pp	0.997	0.931			N								14
HIGH FED	CONTROL	HF-C	PP9	pp	0.849	0.839	0.799	0.05	Y	Y	228	300	0.76	76			64

## Sheet: male body mass
FOOD TREATMENT	SPERMTF MANIPULATION	Treatments	Individual ID	mating background	Body Mass (g)	measure
HIGH FED	MANIPULATED	HF-M	PM2	pm	0.684	1
HIGH FED	MANIPULATED	HF-M	PM2	pm	0.527	2
HIGH FED	MANIPULATED	HF-M	PM3	pm	0.757	1
HIGH FED	MANIPULATED	HF-M	PM3	pm	0.663	2
HIGH FED	MANIPULATED	HF-M	PM3	pm	0.599	3
HIGH FED	CONTROL	HF-C	PM4	pm	0.836	1
HIGH FED	CONTROL	HF-C	PM4	pm	0.675	2
HIGH FED	CONTROL	HF-C	PM4	pm	0.665	3
HIGH FED	CONTROL	HF-C	PM6	pm	0.812	1
HIGH FED	CONTROL	HF-C	PM6	pm	0.646	2
HIGH FED	CONTROL	HF-C	PM6	pm	0.655	3
HIGH FED	CONTROL	HF-C	PM7	pm	0.844	1
HIGH FED	CONTROL	HF-C	PM7	pm	0.687	2
HIGH FED	CONTROL	HF-C	PM7	pm	0.697	3
HIGH FED	MANIPULATED	HF-M	PM12	pm	1.011	1
HIGH FED	MANIPULATED	HF-M	PM12	pm	0.836	2
HIGH FED	MANIPULATED	HF-M	PM12	pm	0.752	3
HIGH FED	CONTROL	HF-C	PM14	pm	1.145	1
HIGH FED	CONTROL	HF-C	PM14	pm	0.942	2
HIGH FED	CONTROL	HF-C	PM14	pm	0.886	3
HIGH FED	MANIPULATED	HF-M	PM15	pm	0.619	1
HIGH FED	MANIPULATED	HF-M	PM15	pm	0.51	2
HIGH FED	MANIPULATED	HF-M	PM15	pm	0.464	3
HIGH FED	CONTROL	HF-C	PM21	pm	0.516	1
HIGH FED	CONTROL	HF-C	PM21	pm	0.541	2
HIGH FED	CONTROL	HF-C	PM21	pm	0.513	3
HIGH FED	MANIPULATED	HF-M	PM26	pm	0.653	1
HIGH FED	MANIPULATED	HF-M	PM26	pm	0.745	2
HIGH FED	MANIPULATED	HF-M	PM26	pm	0.683	3
HIGH FED	MANIPULATED	HF-M	PM27	pm	0.75	1
HIGH FED	MANIPULATED	HF-M	PM27	pm	0.723	2
HIGH FED	MANIPULATED	HF-M	PM27	pm	0.632	3
HIGH FED	CONTROL	HF-C	PM28	pm	0.619	1
HIGH FED	CONTROL	HF-C	PM28	pm	0.521	2
HIGH FED	CONTROL	HF-C	PM28	pm	0.49	3
HIGH FED	CONTROL	HF-C	PM32	pm	0.618	1
HIGH FED	CONTROL	HF-C	PM32	pm	0.53	2
HIGH FED	CONTROL	HF-C	PM32	pm	0.513	3
HIGH FED	MANIPULATED	HF-M	PM33	pm	0.761	1
HIGH FED	MANIPULATED	HF-M	PM33	pm	0.73	2
HIGH FED	MANIPULATED	HF-M	PM33	pm	0.69	3
HIGH FED	CONTROL	HF-C	PM35	pm	0.746	1
HIGH FED	CONTROL	HF-C	PM35	pm	0.7	2
HIGH FED	CONTROL	HF-C	PM35	pm	0.612	3
HIGH FED	MANIPULATED	HF-M	PM36	pm	0.822	1
HIGH FED	MANIPULATED	HF-M	PM36	pm	0.68	2
HIGH FED	MANIPULATED	HF-M	PM36	pm	0.644	3
HIGH FED	CONTROL	HF-C	PM37	pm	0.865	1
HIGH FED	CONTROL	HF-C	PM37	pm	0.72	2
HIGH FED	CONTROL	HF-C	PM37	pm	0.717	3
HIGH FED	CONTROL	HF-C	PM38	pm	0.688	1
HIGH FED	CONTROL	HF-C	PM38	pm	0.559	2
HIGH FED	CONTROL	HF-C	PM38	pm	0.562	3
HIGH FED	MANIPULATED	HF-M	PM39	pm	0.816	1
HIGH FED	MANIPULATED	HF-M	PM39	pm	0.787	2
HIGH FED	MANIPULATED	HF-M	PM39	pm	0.72	3
HIGH FED	CONTROL	HF-C	PM40	pm	0.787	1
HIGH FED	CONTROL	HF-C	PM40	pm	0.705	2
HIGH FED	CONTROL	HF-C	PM40	pm	0.704	3
HIGH FED	MANIPULATED	HF-M	PM41	pm	0.989	1
HIGH FED	MANIPULATED	HF-M	PM41	pm	0.848	2
HIGH FED	MANIPULATED	HF-M	PM41	pm	0.876	3
HIGH FED	CONTROL	HF-C	PM43	pm	1.033	1
HIGH FED	CONTROL	HF-C	PM43	pm	0.816	2
HIGH FED	CONTROL	HF-C	PM43	pm	0.769	3
HIGH FED	CONTROL	HF-C	PM48	pm	0.87	1
HIGH FED	CONTROL	HF-C	PM48	pm	0.746	2
HIGH FED	CONTROL	HF-C	PM48	pm	0.725	3
HIGH FED	CONTROL	HF-C	PM49	pm	0.722	1
HIGH FED	CONTROL	HF-C	PM49	pm	0.744	2
HIGH FED	CONTROL	HF-C	PM49	pm	0.774	3
HIGH FED	MANIPULATED	HF-M	PM49	pm	0.787	1
HIGH FED	MANIPULATED	HF-M	PM49	pm	0.779	2
HIGH FED	MANIPULATED	HF-M	PM49	pm	0.698	3
HIGH FED	CONTROL	HF-C	PM50	pm	0.738	1
HIGH FED	CONTROL	HF-C	PM50	pm	0.705	2
HIGH FED	CONTROL	HF-C	PM50	pm	0.671	3
HIGH FED	MANIPULATED	HF-M	PM53	pm	0.743	1
HIGH FED	MANIPULATED	HF-M	PM53	pm	0.766	2
HIGH FED	MANIPULATED	HF-M	PM53	pm	0.865	3
HIGH FED	CONTROL	HF-C	PM54	pm	0.848	1
HIGH FED	CONTROL	HF-C	PM54	pm	0.744	2
HIGH FED	CONTROL	HF-C	PM54	pm	0.682	3
HIGH FED	CONTROL	HF-C	PM55	pm	0.678	1
HIGH FED	CONTROL	HF-C	PM55	pm	0.57	2
HIGH FED	CONTROL	HF-C	PM55	pm	0.554	3
HIGH FED	MANIPULATED	HF-M	PM56	pm	0.796	1
HIGH FED	MANIPULATED	HF-M	PM56	pm	0.708	2
HIGH FED	MANIPULATED	HF-M	PM56	pm	0.737	3
HIGH FED	CONTROL	HF-C	PM57	pm	0.793	1
HIGH FED	CONTROL	HF-C	PM57	pm	0.679	2
HIGH FED	CONTROL	HF-C	PM57	pm	0.578	3
HIGH FED	CONTROL	HF-C	PP2	pp	0.925	1
HIGH FED	CONTROL	HF-C	PP2	pp	0.923	2
HIGH FED	CONTROL	HF-C	PP2	pp	0.827	3
HIGH FED	MANIPULATED	HF-M	PP4	pp	0.999	1
HIGH FED	MANIPULATED	HF-M	PP4	pp	0.86	2
HIGH FED	MANIPULATED	HF-M	PP4	pp	0.87	3
HIGH FED	CONTROL	HF-C	PP9	pp	0.849	1
HIGH FED	CONTROL	HF-C	PP9	pp	0.839	2
HIGH FED	CONTROL	HF-C	PP9	pp	0.799	3
HIGH FED	MANIPULATED	HF-M	PP10	pp	0.712	1
HIGH FED	MANIPULATED	HF-M	PP10	pp	0.626	2
HIGH FED	MANIPULATED	HF-M	PP10	pp	0.626	3
HIGH FED	MANIPULATED	HF-M	PP12	pp	0.965	1
HIGH FED	MANIPULATED	HF-M	PP12	pp	0.848	2
HIGH FED	MANIPULATED	HF-M	PP12	pp	0.802	3
HIGH FED	MANIPULATED	HF-M	PP13	pp	1.212	1
HIGH FED	MANIPULATED	HF-M	PP13	pp	1.068	2
HIGH FED	MANIPULATED	HF-M	PP13	pp	0.962	3
HIGH FED	MANIPULATED	HF-M	PP14	pp	1.37	1
HIGH FED	MANIPULATED	HF-M	PP14	pp	1.227	2
HIGH FED	MANIPULATED	HF-M	PP14	pp	1.112	3
HIGH FED	MANIPULATED	HF-M	PP15	pp	0.818	1
HIGH FED	MANIPULATED	HF-M	PP15	pp	0.908	2
HIGH FED	MANIPULATED	HF-M	PP15	pp	0.764	3
HIGH FED	MANIPULATED	HF-M	PP16	pp	0.82	1
HIGH FED	MANIPULATED	HF-M	PP16	pp	0.73	2
HIGH FED	MANIPULATED	HF-M	PP16	pp	0.589	3
HIGH FED	MANIPULATED	HF-M	PP18	pp	0.844	1
HIGH FED	MANIPULATED	HF-M	PP18	pp	0.739	2
HIGH FED	MANIPULATED	HF-M	PP18	pp	0.681	3
HIGH FED	CONTROL	HF-C	PP24	pp	0.859	1
HIGH FED	CONTROL	HF-C	PP24	pp	0.823	2
HIGH FED	CONTROL	HF-C	PP24	pp	0.877	3
HIGH FED	CONTROL	HF-C	PP25	pp	0.931	1
HIGH FED	CONTROL	HF-C	PP25	pp	0.922	2
HIGH FED	CONTROL	HF-C	PP25	pp	0.851	3
HIGH FED	CONTROL	HF-C	PP27	pp	0.897	1
HIGH FED	CONTROL	HF-C	PP27	pp	0.907	2
HIGH FED	CONTROL	HF-C	PP27	pp	0.911	3
HIGH FED	CONTROL	HF-C	PP29	pp	0.942	1
HIGH FED	CONTROL	HF-C	PP29	pp	0.822	2
HIGH FED	CONTROL	HF-C	PP29	pp	0.716	3
HIGH FED	CONTROL	HF-C	PP30	pp	0.806	1
HIGH FED	CONTROL	HF-C	PP30	pp	0.804	2
HIGH FED	CONTROL	HF-C	PP30	pp	0.806	3
HIGH FED	MANIPULATED	HF-M	PP31	pp	0.611	1
HIGH FED	MANIPULATED	HF-M	PP31	pp	0.536	2
HIGH FED	MANIPULATED	HF-M	PP31	pp	0.505	3
HIGH FED	MANIPULATED	HF-M	PP32	pp	0.739	1
HIGH FED	MANIPULATED	HF-M	PP32	pp	0.689	2
HIGH FED	MANIPULATED	HF-M	PP32	pp	0.601	3
HIGH FED	MANIPULATED	HF-M	PP37	pp	1.047	1
HIGH FED	MANIPULATED	HF-M	PP37	pp	0.98	2
HIGH FED	MANIPULATED	HF-M	PP37	pp	0.918	3
HIGH FED	MANIPULATED	HF-M	PP40	pp	0.722	1
HIGH FED	MANIPULATED	HF-M	PP40	pp	0.662	2
HIGH FED	MANIPULATED	HF-M	PP40	pp	0.693	3
HIGH FED	MANIPULATED	HF-M	PP41	pp	0.77	1
HIGH FED	MANIPULATED	HF-M	PP41	pp	0.711	2
HIGH FED	MANIPULATED	HF-M	PP41	pp	0.658	3
HIGH FED	MANIPULATED	HF-M	PP43	pp	0.82	1
HIGH FED	MANIPULATED	HF-M	PP43	pp	0.676	2
HIGH FED	MANIPULATED	HF-M	PP43	pp	0.603	3
HIGH FED	CONTROL	HF-C	PP44	pp	0.834	1
HIGH FED	CONTROL	HF-C	PP44	pp	0.72	2
HIGH FED	CONTROL	HF-C	PP44	pp	0.79	3
HIGH FED	CONTROL	HF-C	PP45	pp	0.789	1
HIGH FED	CONTROL	HF-C	PP45	pp	0.727	2
HIGH FED	CONTROL	HF-C	PP45	pp	0.655	3
LOW FED	MANIPULATED	LF-M	PM1	pm	0.832	1
LOW FED	MANIPULATED	LF-M	PM1	pm	0.631	2
LOW FED	CONTROL	LF-C	PM5	pm	1.096	1
LOW FED	CONTROL	LF-C	PM5	pm	0.831	2
LOW FED	CONTROL	LF-C	PM5	pm	0.815	3
LOW FED	MANIPULATED	LF-M	PM8	pm	0.814	1
LOW FED	MANIPULATED	LF-M	PM8	pm	0.735	2
LOW FED	MANIPULATED	LF-M	PM8	pm	0.766	3
LOW FED	CONTROL	LF-C	PM9	pm	0.905	1
LOW FED	CONTROL	LF-C	PM9	pm	0.741	2
LOW FED	CONTROL	LF-C	PM9	pm	0.714	3
LOW FED	CONTROL	LF-C	PM10	pm	1.005	1
LOW FED	CONTROL	LF-C	PM10	pm	0.716	2
LOW FED	MANIPULATED	LF-M	PM13	pm	0.937	1
LOW FED	MANIPULATED	LF-M	PM13	pm	0.771	2
LOW FED	MANIPULATED	LF-M	PM13	pm	0.677	3
LOW FED	CONTROL	LF-C	PM16	pm	0.747	1
LOW FED	CONTROL	LF-C	PM16	pm	0.592	2
LOW FED	CONTROL	LF-C	PM18	pm	0.599	1
LOW FED	CONTROL	LF-C	PM18	pm	0.473	2
LOW FED	MANIPULATED	LF-M	PM19	pm	0.834	1
LOW FED	MANIPULATED	LF-M	PM19	pm	0.716	2
LOW FED	MANIPULATED	LF-M	PM19	pm	0.687	3
LOW FED	CONTROL	LF-C	PM22	pm	0.72	1
LOW FED	CONTROL	LF-C	PM22	pm	0.609	2
LOW FED	CONTROL	LF-C	PM22	pm	0.549	3
LOW FED	MANIPULATED	LF-M	PM23	pm	0.858	1
LOW FED	MANIPULATED	LF-M	PM23	pm	0.644	2
LOW FED	MANIPULATED	LF-M	PM23	pm	0.642	3
LOW FED	MANIPULATED	LF-M	PM24	pm	1.183	1
LOW FED	MANIPULATED	LF-M	PM24	pm	0.948	2
LOW FED	MANIPULATED	LF-M	PM24	pm	0.869	3
LOW FED	MANIPULATED	LF-M	PM25	pm	0.558	1
LOW FED	MANIPULATED	LF-M	PM25	pm	0.476	2
LOW FED	MANIPULATED	LF-M	PM30	pm	0.677	1
LOW FED	MANIPULATED	LF-M	PM30	pm	0.577	2
LOW FED	MANIPULATED	LF-M	PM30	pm	0.589	3
LOW FED	MANIPULATED	LF-M	PM31	pm	0.805	1
LOW FED	MANIPULATED	LF-M	PM31	pm	0.701	2
LOW FED	MANIPULATED	LF-M	PM31	pm	0.684	3
LOW FED	MANIPULATED	LF-M	PM34	pm	0.769	1
LOW FED	MANIPULATED	LF-M	PM34	pm	0.613	2
LOW FED	MANIPULATED	LF-M	PM34	pm	0.575	3
LOW FED	MANIPULATED	LF-M	PM42	pm	0.796	1
LOW FED	MANIPULATED	LF-M	PM42	pm	0.58	2
LOW FED	CONTROL	LF-C	PM44	pm	0.968	1
LOW FED	CONTROL	LF-C	PM44	pm	0.788	2
LOW FED	CONTROL	LF-C	PM45	pm	0.864	1
LOW FED	CONTROL	LF-C	PM45	pm	0.581	2
LOW FED	MANIPULATED	LF-M	PM46	pm	0.768	1
LOW FED	MANIPULATED	LF-M	PM46	pm	0.546	2
LOW FED	MANIPULATED	LF-M	PM46	pm	0.561	3
LOW FED	CONTROL	LF-C	PM47	pm	0.832	1
LOW FED	CONTROL	LF-C	PM47	pm	0.639	2
LOW FED	CONTROL	LF-C	PM47	pm	0.575	3
LOW FED	CONTROL	LF-C	PM50	pm	0.746	1
LOW FED	CONTROL	LF-C	PM50	pm	0.618	2
LOW FED	CONTROL	LF-C	PM50	pm	0.574	3
LOW FED	CONTROL	LF-C	PM51	pm	0.732	1
LOW FED	CONTROL	LF-C	PM51	pm	0.536	2
LOW FED	CONTROL	LF-C	PM51	pm	0.507	3
LOW FED	MANIPULATED	LF-M	PM52	pm	0.617	1
LOW FED	MANIPULATED	LF-M	PM52	pm	0.47	2
LOW FED	MANIPULATED	LF-M	PM58	pm	0.677	1
LOW FED	MANIPULATED	LF-M	PM58	pm	0.504	2
LOW FED	MANIPULATED	LF-M	PM58	pm	0.539	3
LOW FED	CONTROL		PM59	pm	0.659	1
LOW FED	MANIPULATED	LF-M	PM60	pm	0.783	1
LOW FED	MANIPULATED	LF-M	PM60	pm	0.604	2
LOW FED	MANIPULATED	LF-M	PM60	pm	0.574	3
LOW FED	CONTROL	LF-C	PM61	pm	0.607	1
LOW FED	CONTROL	LF-C	PM61	pm	0.5	2
LOW FED	CONTROL	LF-C	PM61	pm	0.553	3
LOW FED	CONTROL		PM63	pm	0.638	1
LOW FED	MANIPULATED	LF-M	PM64	pm	0.837	1
LOW FED	MANIPULATED	LF-M	PM64	pm	0.647	2
LOW FED	MANIPULATED	LF-M	PM64	pm	0.693	3
LOW FED	CONTROL	LF-C	PM67	pm	0.68	1
LOW FED	CONTROL	LF-C	PM67	pm	0.571	2
LOW FED	CONTROL	LF-C	PP1	pp	0.651	1
LOW FED	CONTROL	LF-C	PP1	pp	0.515	2
LOW FED	CONTROL	LF-C	PP3	pp	0.653	1
LOW FED	CONTROL	LF-C	PP3	pp	0.568	2
LOW FED	CONTROL	LF-C	PP5	pp	0.812	1
LOW FED	CONTROL	LF-C	PP5	pp	0.61	2
LOW FED	MANIPULATED	LF-M	PP6	pp	0.845	1
LOW FED	MANIPULATED	LF-M	PP6	pp	0.632	2
LOW FED	CONTROL	LF-C	PP7	pp	0.997	1
LOW FED	CONTROL	LF-C	PP7	pp	0.931	2
LOW FED	MANIPULATED	LF-M	PP11	pp	1.102	1
LOW FED	MANIPULATED	LF-M	PP11	pp	0.914	2
LOW FED	MANIPULATED	LF-M	PP11	pp	0.91	3
LOW FED	MANIPULATED	LF-M	PP17	pp	0.9	1
LOW FED	MANIPULATED	LF-M	PP17	pp	0.779	2
LOW FED	MANIPULATED	LF-M	PP17	pp	0.779	3
LOW FED	CONTROL	LF-C	PP19	pp	0.844	1
LOW FED	CONTROL	LF-C	PP19	pp	0.71	2
LOW FED	CONTROL	LF-C	PP19	pp	0.665	3
LOW FED	CONTROL	LF-C	PP20	pp	0.906	1
LOW FED	CONTROL	LF-C	PP20	pp	0.725	2
LOW FED	CONTROL	LF-C	PP21	pp	0.955	1
LOW FED	CONTROL	LF-C	PP21	pp	0.849	2
LOW FED	CONTROL	LF-C	PP21	pp	0.765	3
LOW FED	MANIPULATED	LF-M	PP22	pp	0.763	1
LOW FED	MANIPULATED	LF-M	PP22	pp	0.605	2
LOW FED	CONTROL		PP23	pp	0.88	1
LOW FED	MANIPULATED	LF-M	PP26	pp	0.842	1
LOW FED	MANIPULATED	LF-M	PP26	pp	0.742	2
LOW FED	MANIPULATED	LF-M	PP26	pp	0.66	3
LOW FED	CONTROL	LF-C	PP28	pp	1.036	1
LOW FED	CONTROL	LF-C	PP28	pp	0.824	2
LOW FED	CONTROL	LF-C	PP28	pp	0.736	3
LOW FED	CONTROL	LF-C	PP33	pp	0.86	1
LOW FED	CONTROL	LF-C	PP33	pp	0.735	2
LOW FED	CONTROL	LF-C	PP33	pp	0.663	3
LOW FED	MANIPULATED	LF-M	PP34	pp	0.665	1
LOW FED	MANIPULATED	LF-M	PP34	pp	0.525	2
LOW FED	MANIPULATED	LF-M	PP35	pp	0.771	1
LOW FED	MANIPULATED	LF-M	PP35	pp	0.664	2
LOW FED	MANIPULATED	LF-M	PP35	pp	0.657	3
LOW FED	MANIPULATED	LF-M	PP36	pp	0.686	1
LOW FED	MANIPULATED	LF-M	PP36	pp	0.622	2
LOW FED	MANIPULATED	LF-M	PP36	pp	0.512	3
LOW FED	CONTROL	LF-C	PP38	pp	0.532	1
LOW FED	CONTROL	LF-C	PP38	pp	0.489	2
LOW FED	CONTROL	LF-C	PP39	pp	0.819	1
LOW FED	CONTROL	LF-C	PP39	pp	0.698	2
LOW FED	CONTROL	LF-C	PP42	pp	0.999	1
LOW FED	CONTROL	LF-C	PP42	pp	0.816	2
LOW FED	CONTROL	LF-C	PP42	pp	0.655	3
LOW FED	MANIPULATED	LF-M	PP46	pp	0.693	1
LOW FED	MANIPULATED	LF-M	PP46	pp	0.615	2
LOW FED	CONTROL	LF-C	PP47	pp	0.727	1
LOW FED	CONTROL	LF-C	PP47	pp	0.537	2
LOW FED	CONTROL	LF-C	PP47	pp	0.544	2

## Sheet: Appendix A
Male ID	Age in days	Body mass (g)	spermatophore yes/no after removal	time=10 minutes	time=20 minutes	time=30 minutes	time=40 minutes	time=50 minutes	time=60 minutes	time=120 minutes	time= 24 hours
1	29	0.696		Y	Y	Y	Y	Y	Y
2	29	0.779		N	N	N	N	N	N	N	Y
3	26	0.696		N	N	N	N	N	N	N	Y
4	26	0.919		Y	Y	Y	Y	Y	Y
5	29	0.799		Y	Y	Y	Y	Y	Y
6	22	0.609		N	N	N	N	N	N	N	Y
7	33	0.753		Y	Y	Y	Y	Y	Y
8	26	0.664		N	N	N	N	N	N	N	Y
9	25	0.644		N	N	N	N	N	N	N	Y
10	26	0.829		Y	Y	Y	Y	Y	Y
11	26	0.751		N	N	N	N	N	N	Y
12	26	0.573		N	N	N	N	N	N	N
13	26	0.845		N	N	N	N	N	N	N	Y
14	27	0.728		Y	Y	Y	Y	Y	Y
15	29	0.642		Y	Y	Y	Y	Y	Y
16	26	0.726		Y	Y	Y	Y	Y	Y
17	29	0.489		N	N	N	N	N	N	N	Y
18	33	0.678		Y	Y	Y	Y	Y	Y
19	33	0.534		Y	Y	Y	Y	Y	Y
20	30	0.946		Y	Y	Y	Y	Y	Y
21	30	0.687		N	N	N	N	N	N	N	Y
22	34	0.687		N	N	N	N	N	N	Y
23	30	0.666		N	N	N	N	N	N	Y
24	38	0.796		Y	Y	Y	Y	Y	Y
25	30	0.725		Y	Y	Y	Y	Y	Y
26	34	0.741		N	N	N	N	N	N	Y
27	27	0.791		N	N	N	N	N	N	Y
28	27	0.715		Y	Y	Y	Y	Y	Y
29	34	0.602		Y	Y	Y	Y	Y	Y
30	34	0.398		Y	Y	Y	Y	Y	Y
31	27	0.747		N	N	N	N	N	N	N	Y
32	34	0.666		N	Y	Y	Y	Y	Y
33	26	0.592		N	N	N	N	N	N	N	Y
34	27	0.805		Y	Y	Y	Y	Y	Y
35	27	0.751		N	N	N	N	N	N	N	Y
36	27	1073		N	N	N	N	N	N	N	Y
37	27	0.682		N	N	N	N	N	N	N	Y
38	27	0.775		N	N	N	N	N	N	N	Y
notes:				yes, white/soft	yes, milky	yes, clear	yes, clear	yes, 4 clear, 1 hardening	yes, hard
